# Supplementary material for: Low-cost, open-source device for simultaneously subjecting rodents to different circadian cycles of light, food, and temperature
Source: Front Physiol. 2024 Feb 16;15:1356787. doi: 10.3389/fphys.2024.1356787 (PMC10904513; doi:10.3389/fphys.2024.1356787)
Supplement: Supplementary file 1 [file DataSheet1.ZIP]

Archive with 30 entries (22 files):
- Supplementary_material/Support_files/
- Supplementary_material/Support_files/3D_Print_Conplements_Thermal_Box/
- Supplementary_material/Support_files/3D_Print_Conplements_Thermal_Box/3D_Complement_Thermal_Box.123dx
- Supplementary_material/Support_files/3D_Print_Conplements_Thermal_Box/File1.stl
- Supplementary_material/Support_files/3D_Print_Conplements_Thermal_Box/File2.stl
- Supplementary_material/Support_files/3D_Print_Conplements_Thermal_Box/File3.stl
- Supplementary_material/Support_files/3D_Print_Conplements_Thermal_Box/File4.stl
- Supplementary_material/Support_files/3D_Print_Conplements_Thermal_Box/File5.stl
- Supplementary_material/Support_files/3D_Print_Conplements_Thermal_Box/File6.stl
- Supplementary_material/Support_files/3D_Print_Control_envelope/
- Supplementary_material/Support_files/3D_Print_Control_envelope/3D_Control_Box_Envelope.123dx
- Supplementary_material/Support_files/3D_Print_Control_envelope/File1.stl
- Supplementary_material/Support_files/3D_Print_Control_envelope/File2.stl
- Supplementary_material/Support_files/3D_Print_Control_envelope/File3_1.stl
- Supplementary_material/Support_files/3D_Print_Control_envelope/File3_2.stl
- Supplementary_material/Support_files/3D_Print_Control_envelope/File4.stl
- Supplementary_material/Support_files/3D_Print_Feeder/
- Supplementary_material/Support_files/3D_Print_Feeder/3D_Feeder.123dx
- Supplementary_material/Support_files/3D_Print_Feeder/File1.stl
- Supplementary_material/Support_files/3D_Print_Feeder/File2.stl
- Supplementary_material/Support_files/3D_Print_Feeder/File3.stl
- Supplementary_material/Support_files/3D_Print_Feeder/File4.stl
- Supplementary_material/Support_files/Arduino/
- Supplementary_material/Support_files/Arduino/Arduino_code/
- Supplementary_material/Support_files/Arduino/Arduino_code/Arduino_code.ino
- Supplementary_material/Support_files/Arduino/Arduino_setting_clock/
- Supplementary_material/Support_files/Arduino/Arduino_setting_clock/Arduino_setting_clock.ino
- Supplementary_material/Support_files/Electronic_circuits/
- Supplementary_material/Support_files/Electronic_circuits/electronic.ddb
- Supplementary_material/Technical_Description-Supplementary.pdf
