# Supplementary material for: Low-cost, open-source device for simultaneously subjecting rodents to different circadian cycles of light, food, and temperature
Source: Front Physiol. 2024 Feb 16;15:1356787. doi: 10.3389/fphys.2024.1356787 (PMC10904513; doi:10.3389/fphys.2024.1356787)
Supplement: Supplementary file 1 [file DataSheet1.ZIP › Supplementary_material/Support_files/Arduino/Arduino_setting_clock/Arduino_setting_clock.ino]

#include <Wire.h>
#include "RTClib.h"

RTC_DS1307 rtc;

void setup () {
  Serial.begin(9600);
  rtc.begin(); // We initialize the RTC
  Serial.println("Setting Time and Date...");
  rtc.adjust(DateTime(F(__DATE__), F(__TIME__)));  //If you want to manually enter date and time, replace it with rtc.adjust(DateTime(year,month,day,hour, minute, second)); 
  Serial.println("DS1307 updated with the time and date this program was compiled:");
  Serial.print("Date = ");
  Serial.print(__DATE__);
  Serial.print("  Hour = ");
  Serial.println(__TIME__);
}

void loop () {
}
